# Supplementary material for: Biodiversity and Spatiotemporal Variation of Longhorn Beetles (Coleoptera: Cerambycidae) in Tropical Forest of Thailand
Source: Insects. 2021 Jan 8;12(1):45. doi: 10.3390/insects12010045 (PMC7827077; doi:10.3390/insects12010045)
Supplement: Supplementary file 1 [file insects-12-00045-s001.zip]

Archive with 4 entries (3 files):
- Supplementary files/
- Supplementary files/Supplementary_ Table S1_Collection sites of longhorn beetles in Thailand.docx
- Supplementary files/Supplementary_ Table S2_Species list and distribution of longhorn beetles.xlsx
- Supplementary files/Supplementary_ Table S3_Biodiversity data.xlsx
