# Supplementary material for: Biodiversity and Spatiotemporal Variation of Longhorn Beetles (Coleoptera: Cerambycidae) in Tropical Forest of Thailand
Source: Insects. 2021 Jan 8;12(1):45. doi: 10.3390/insects12010045 (PMC7827077; doi:10.3390/insects12010045)
Supplement: Supplementary file 1 [file insects-12-00045-s001.zip › Supplementary files/Supplementary_ Table S2_Species list and distribution of longhorn beetles.xlsx]

## Sheet: Supplementary file2
Supplementary 2
Table S2: Species list and distribution of longhorn beetles.
	Subfamily	Tribe	National park	Doi Phahompok			Doi Inthanon				Doi Chiang Dao	Huai Nam Dang	Namtok Mae Surin	Doi Phu Kha	Chae Son	Phu Ruea		Phu Kradueng		Pa Hin Ngam		Tat Tone		Phu Phan	Pha Taem	Khao Yai		Nam Nao			Khao Kho		Thung Salaeng Luang		Mae Wong	Khao Khitchakut		Khuean Srinagarindra	Kaeng Krachan		Khao Sam Roi Yot	Khao Sok	Namtok Yong		TOTAL	Relative abundance	No. of positive site	% Species occurrence
			Localities	Mae fang hotspring	Doi Phaluang	Kiewlom	Vachiratharn waterfall	Campground	Checkpoint 2	Kew Maepan	Headquarter	Headquarter	Headquarter	Headquarter	Waterfall	Checkpoint	Huay sai	Loei forest unit	Forest protection unit5	Headquarter	Thung Dok Kra Jeow	Tat Fah waterfall	Sab somboon forest unit	Headquarter	Thung Luang	Dong Suer Paan	Hnong pakchee	Checkpoint	Hill evergreen forest	Phu kum khao	Khla Stream	Mix deciduous forest	Gang Sopan waterfall	Gang wang nam yen	Chong Yen	Prabaht unit	Khao Prabaht peak	Huay Mae Kamint	Panernthung	Pa La-U Waterfall	Tham Phraya nakorn	Headquarter	Campground lavatory	TV aerial
			Localities Code	1	2	3	4	5	6	7	8	9	10	11	12	13	14	15	16	17	18	19	20	21	22	23	24	25	26	27	28	29	30	31	32	33	34	35	36	37	38	39	40	41
			Species
	Cerambycinae	Callichromatini	Polyzonus prasinus	2																																	1								3	0.218023	2	4.9
	Cerambycinae	Callichromatini	Polyzonus saigonensis																2	2				1				2							3										10	0.726744	5	12.2
	Cerambycinae	Callichromatini	Polyzonus subotusus																									2																	2	0.145349	1	2.4
	Cerambycinae	Callichromatini	Polyzonus sp.1									1	1															6															4		12	0.872093	4	9.8
	Cerambycinae	Callidiini	Chelidonium argentatum																											1															1	0.0726744	1	2.4
	Cerambycinae	Callidiini	Chelidonium venereum															1																											1	0.0726744	1	2.4
	Cerambycinae	Callidiopini	Ceresium delauneyi															1																											1	0.0726744	1	2.4
	Cerambycinae	Callidiopini	Ceresium elatum																																	1									1	0.0726744	1	2.4
	Cerambycinae	Callidiopini	Ceresium fallaciosum																	1																5			1		5				12	0.872093	4	9.8
	Cerambycinae	Callidiopini	Ceresium leucosticticum																			1									2										3				6	0.436047	3	7.3
	Cerambycinae	Callidiopini	Ceresium nilgiriense																1		2																				1				4	0.290698	3	7.3
	Cerambycinae	Callidiopini	Ceresium vestigiale														23								1			4	1				4												33	2.39826	5	12.2
	Cerambycinae	Callidiopini	Ceresium zeylanducum					1									1					2				6	4		1			1							2						18	1.30814	8	19.5
	Cerambycinae	Callidiopini	Ceresium sp.1																		4												1												5	0.363372	2	4.9
	Cerambycinae	Cerambycini	Aeolesthes holosericea															1	1			1		1																	1				5	0.363372	5	12.2
	Cerambycinae	Cerambycini	Derolus coomani	1																																									1	0.0726744	1	2.4
	Cerambycinae	Cerambycini	Dialeges pauper															2																											2	0.145349	1	2.4
	Cerambycinae	Cerambycini	Dialeges sp.1															1																											1	0.0726744	1	2.4
	Cerambycinae	Cerambycini	Hoplocerambyx spinicornis				2				1																																		3	0.218023	2	4.9
	Cerambycinae	Cerambycini	Margites grisescens																												1														1	0.0726744	1	2.4
	Cerambycinae	Cerambycini	Margites rufipennis										1				1	12		3		8									2		1												28	2.03488	7	17.1
	Cerambycinae	Cerambycini	Margites singularis															1	1								1																		3	0.218023	3	7.3
	Cerambycinae	Cerambycini	Neocerambyx grandis		4																																								4	0.290698	1	2.4
	Cerambycinae	Cerambycini	Plocaederus ruficornis																			1																							1	0.0726744	1	2.4
	Cerambycinae	Cerambycini	Xoanodera regularis															1		1	2																								4	0.290698	3	7.3
	Cerambycinae	Cerambycini	Xoanodera striata																	1																									1	0.0726744	1	2.4
	Cerambycinae	Compsocerini	Rosalia decempunctata																																				1						1	0.0726744	1	2.4
	Cerambycinae	Clytini	Chlorophorus anularis															1				1																							2	0.145349	2	4.9
	Cerambycinae	Clytini	Chlorophorus decoratus																																							3			3	0.218023	1	2.4
	Cerambycinae	Clytini	Chlorophorus douei															1												1			1												3	0.218023	3	7.3
	Cerambycinae	Clytini	Chlorophorus hederatus	1				1				2				1						1								1															7	0.508721	6	14.6
	Cerambycinae	Clytini	Chlorophorus rubricollis								1							7													2														10	0.726744	3	7.3
	Cerambycinae	Clytini	Chlorophorus sp.1			12											8																												20	1.45349	2	4.9
	Cerambycinae	Clytini	Chlorophorus sp.2																								3												3						6	0.436047	2	4.9
	Cerambycinae	Clytini	Chlorophorus sp.3	1													3				1	2		3	6			1	3																20	1.45349	8	19.5
	Cerambycinae	Clytini	Chlorophorus sp.4									2																	1																3	0.218023	2	4.9
	Cerambycinae	Clytini	Chlorophorus sp.5																								1																		1	0.0726744	1	2.4
	Cerambycinae	Clytini	Chlorophorus sp.6																								1																		1	0.0726744	1	2.4
	Cerambycinae	Clytini	Chlorophorus sp.7														1																												1	0.0726744	1	2.4
	Cerambycinae	Clytini	Chlorophorus sp.8																							1													2						3	0.218023	2	4.9
	Cerambycinae	Clytini	Clytosaurus siamensis															1																											1	0.0726744	1	2.4
	Cerambycinae	Clytini	Demonax alcanor	1														2			2		2	3		3	4	2										1	2			1	1		24	1.74419	12	29.3
	Cerambycinae	Clytini	Demonax dignus								1							1																						1					3	0.218023	3	7.3
	Cerambycinae	Clytini	Demonax mustela																																				1						1	0.0726744	1	2.4
	Cerambycinae	Clytini	Demonax semiluctuosus	1														4			1																				2				8	0.581395	4	9.8
	Cerambycinae	Clytini	Demonax sp.1													1	1			1	2					1								1											7	0.508721	6	14.6
	Cerambycinae	Clytini	Demonax sp.2			1																																							1	0.0726744	1	2.4
	Cerambycinae	Clytini	Demonax sp.3									1																																	1	0.0726744	1	2.4
	Cerambycinae	Clytini	Xylotrechus buqueti	2							1																									2		1					1		7	0.508721	5	12.2
	Cerambycinae	Clytini	Xylotrechus diversenotatus									1																																	1	0.0726744	1	2.4
	Cerambycinae	Clytini	Xylotrechus dispesesignatus						5					23			1																												29	2.10756	3	7.3
	Cerambycinae	Clytini	Xylotrechus quadripes															1																											1	0.0726744	1	2.4
	Cerambycinae	Clytini	Xylotrechus rufilius														1																												1	0.0726744	1	2.4
	Cerambycinae	Clytini	Xylotrechus sp.1			14																					1												3						18	1.30814	3	7.3
	Cerambycinae	Clytini	Xylotrechus sp.2			1																																							1	0.0726744	1	2.4
	Cerambycinae	Clytini	Perissus aemulus									1						1																											2	0.145349	2	4.9
	Cerambycinae	Clytini	Perissus laetus														1	2				2			1				1																7	0.508721	5	12.2
	Cerambycinae	Clytini	Rhaphuma diminuta																														1												1	0.0726744	1	2.4
	Cerambycinae	Clytini	Rhaphuma placida																				1								1										2				4	0.290698	3	7.3
	Cerambycinae	Clytini	Rhaphuma indifferens																											1															1	0.0726744	1	2.4
	Cerambycinae	Clytini	Rhaphuma sp.1			2																																							2	0.145349	1	2.4
	Cerambycinae	Obriini	Stenhomalus sp.1																1																										1	0.0726744	1	2.4
	Cerambycinae	Obriini	Stenhomalus sp.2											1																															1	0.0726744	1	2.4
	Cerambycinae	Phoracanthini	Allotraesus spharionius																									1																	1	0.0726744	1	2.4
	Cerambycinae	Pyrestini	Pachylocerus sulcatus								1																																		1	0.0726744	1	2.4
	Cerambycinae	Sestyrini	Cleomenes micarius															1		1			2					1			1														6	0.436047	5	12.2
	Cerambycinae	Sestyrini	Nida falvovittata															5												3	5										1				14	1.01744	4	9.8
	Cerambycinae	Stenopterini	Merionoeda sp.1			1																																							1	0.0726744	1	2.4
	Cerambycinae	Trachyderini	Euryphagus lundii															1						1	1																	1			4	0.290698	4	9.8
	Cerambycinae	Xystrocerini	Xystrocera globosa		1																												1						1						3	0.218023	3	7.3
	Disteniinae	Cyrtonopini	Cyrtonops tonkineus		1																																								1	0.0726744	1	2.4
	Dorcasominae	Apatophyseini	Apatophysis sp.1															1																					4						5	0.363372	2	4.9
	Dorcasominae	Trypogeini	Trypogeus aureopubens		1							5																																	6	0.436047	2	4.9
	Dorcasominae	Trypogeini	Trypogeus superbus		2							6		7																						1									16	1.16279	4	9.8
	Lamiinae	Acanthocinini	Astathes gibbicollis																					1																					1	0.0726744	1	2.4
	Lamiinae	Agapanthiini	Cleptometopus similis											2										1														3		1					7	0.508721	4	9.8
	Lamiinae	Agapanthiini	Eucomatocera vittata	3									1		1									2																					7	0.508721	4	9.8
	Lamiinae	Agapanthiini	Pothyne septemvittipennis									1												1															1		2				5	0.363372	4	9.8
	Lamiinae	Agapanthiini	Pothyne variegata																				1																						1	0.0726744	1	2.4
	Lamiinae	Agapanthiini	Pothyne sp.1																	1																									1	0.0726744	1	2.4
	Lamiinae	Agapanthiini	Tetraglenes hirticornis		1										1																														2	0.145349	2	4.9
	Lamiinae	Apodasyini	Miccolamia sp.1											3																															3	0.218023	1	2.4
	Lamiinae	Apomecynini	Ropica honesta										1																																1	0.0726744	1	2.4
	Lamiinae	Apomecynini	Ropica sp.1															1									1																		2	0.145349	2	4.9
	Lamiinae	Apomecynini	Sybra arator																								1																		1	0.0726744	1	2.4
	Lamiinae	Apomecynini	Sybra sp.1																												1														1	0.0726744	1	2.4
	Lamiinae	Apomecynini	Sybra sp.2													1	1															3		3					1	1					10	0.726744	6	14.6
	Lamiinae	Apomecynini	Sybra sp.3																																				1						1	0.0726744	1	2.4
	Lamiinae	Ceroplesini	Moechotypa delicatula	1														1																											2	0.145349	2	4.9
	Lamiinae	Ceroplesini	Moechotypa suffusa					1			1	1		5			3	9	1	4	3		1	10			1				3					2		1				1			47	3.4157	16	39
	Lamiinae	Crossotini	Thysia wallichii					3																																					3	0.218023	1	2.4
	Lamiinae	Desmiphorini	Diboma posticata														1													1								1							3	0.218023	3	7.3
	Lamiinae	Desmiphorini	Sophronica apicalis																					1										1											2	0.145349	2	4.9
	Lamiinae	Dorcaschematini	Cylindrepomus viridipennis																																					1					1	0.0726744	1	2.4
	Lamiinae	Lamiini	Acalolepta cervina	3								1	1	1		2		1		1						2		4			1	1							4						22	1.59884	12	29.3
	Lamiinae	Lamiini	Acalolepta pseudospeciosa						43	19																																			62	4.50581	2	4.9
	Lamiinae	Lamiini	Acalolepta rustricatrix	1	1	8						1		2			1	1								5	9									7	6		3		2	2	11	1	61	4.43314	16	39
	Lamiinae	Lamiini	Anamera alboguttata																2																										2	0.145349	1	2.4
	Lamiinae	Lamiini	Anamera concolor																									1																	1	0.0726744	1	2.4
	Lamiinae	Lamiini	Annamanum thoracicum		1			1				1																									3								6	0.436047	4	9.8
	Lamiinae	Lamiini	Anoplophora solii																									1																	1	0.0726744	1	2.4
	Lamiinae	Lamiini	Aristobia herridulo																				1																						1	0.0726744	1	2.4
	Lamiinae	Lamiini	Celosterna pollinosa sulphurea								1																																		1	0.0726744	1	2.4
	Lamiinae	Lamiini	Cremnosterna carissima										3				2	1		14				1	2									1											24	1.74419	7	17.1
	Lamiinae	Lamiini	Hoplothrix rivulosus															1																											1	0.0726744	1	2.4
	Lamiinae	Lamiini	Macrochenus isabellinus																		1																								1	0.0726744	1	2.4
	Lamiinae	Lamiini	Paraleprodera insidiosa		1	6					1									1	1			2			2			1		1				1									17	1.23547	10	24.4
	Lamiinae	Lamiini	Paraleprodera crucifera																					1												1									2	0.145349	2	4.9
	Lamiinae	Lamiini	Parepicedia fimbriata																																				2						2	0.145349	1	2.4
	Lamiinae	Lamiini	Pharsalis subgemmata				1				1						1	1			3					1														1			1		10	0.726744	8	19.5
	Lamiinae	Lamiini	Pseudomeges marmoratus								1																																		1	0.0726744	1	2.4
	Lamiinae	Lamiini	Trachystolodes tonkinensis	1																																									1	0.0726744	1	2.4
	Lamiinae	Mesosini	Coptops annulipes															1			1							1			1	1									1				6	0.436047	6	14.6
	Lamiinae	Mesosini	Golsinda basicornis											1																															1	0.0726744	1	2.4
	Lamiinae	Mesosini	Mesocacia multimaculata															1																											1	0.0726744	1	2.4
	Lamiinae	Monochamini	Epepeotes luscus							1	2																												1						4	0.290698	3	7.3
	Lamiinae	Monochamini	Epepeotes uncinatus																												1		1												2	0.145349	2	4.9
	Lamiinae	Monochamini	Monochamus bimaculatus																	2				2		1	1			1		1				1									9	0.65407	7	17.1
	Lamiinae	Monochamini	Monochamus dubius																	1			1																						2	0.145349	2	4.9
	Lamiinae	Monochamini	Parepepeotes breuningi								1																																		1	0.0726744	1	2.4
	Lamiinae	Monochamini	Stratioceros princeps								1																																		1	0.0726744	1	2.4
	Lamiinae	Monochamini	Xenicotela distinct	1																																		1		1					3	0.218023	3	7.3
	Lamiinae	Nyctimeniini	Euseboides sp.1			1																																							1	0.0726744	1	2.4
	Lamiinae	Nyctimeniini	Nyctimenius tristis	1		2																												1	1				1						6	0.436047	5	12.2
	Lamiinae	Phrissomini	Phrissomorimus brunneus					1																																					1	0.0726744	1	2.4
	Lamiinae	Pteropliini	Alidus sp.1																												1														1	0.0726744	1	2.4
	Lamiinae	Pteropliini	Desisa subfasciata																					1																					1	0.0726744	1	2.4
	Lamiinae	Pteropliini	Mispila punctifrons																														2												2	0.145349	1	2.4
	Lamiinae	Pteropliini	Mispila curvilinea																																								1		1	0.0726744	1	2.4
	Lamiinae	Pteropliini	Mispila sonthianae									1																																	1	0.0726744	1	2.4
	Lamiinae	Pteropliini	Niphona falaizei															1	2				2			1	2									4				1					13	0.944767	7	17.1
	Lamiinae	Pteropliini	Niphona malaccensis	3							1									1										1															6	0.436047	4	9.8
	Lamiinae	Pteropliini	Niphona parallela																		2			1	1						2							1							7	0.508721	5	12.2
	Lamiinae	Pteropliini	Niphona rondoni	1					1							2	2	15	3	3	6	4			2		1		1		13						2								56	4.06977	14	34.1
	Lamiinae	Pteropliini	Niphona sp.1																																						2				2	0.145349	1	2.4
	Lamiinae	Pteropliini	Niphona sp.2														1	1																											2	0.145349	2	4.9
	Lamiinae	Pteropliini	Pterolophia bituberculati												1								1																						2	0.145349	2	4.9
	Lamiinae	Pteropliini	Pterolophia depensis																												1														1	0.0726744	1	2.4
	Lamiinae	Pteropliini	Pterolophia discalis												1																														1	0.0726744	1	2.4
	Lamiinae	Pteropliini	Pterolophia sp.1	4				1			4		4		2	1	2	3	1	10	6	2	1	1		1	4	1	3	1	3	1			2	3		2	1		2				66	4.79651	26	63.4
	Lamiinae	Pteropliini	Pterolophia sp.2										1					1												1															3	0.218023	3	7.3
	Lamiinae	Pteropliini	Pterolophia sp.3	1	1						1			3	1		1																									2			10	0.726744	7	17.1
	Lamiinae	Pteropliini	Pterolophia sp.4																																					1					1	0.0726744	1	2.4
	Lamiinae	Pteropliini	Pterolophia sp.5																																								2		2	0.145349	1	2.4
	Lamiinae	Pteropliini	Pterolophia sp.6														1																												1	0.0726744	1	2.4
	Lamiinae	Pteropliini	Pterolophia sp.7											1																															1	0.0726744	1	2.4
	Lamiinae	Pteropliini	Pterolophia sp.8											1																															1	0.0726744	1	2.4
	Lamiinae	Pteropliini	Pterolophia sp.9													1																													1	0.0726744	1	2.4
	Lamiinae	Pteropliini	Pterolophia sp.10													1																													1	0.0726744	1	2.4
	Lamiinae	Pteropliini	Pterolophia sp.11														1																												1	0.0726744	1	2.4
	Lamiinae	Pteropliini	Pterolophia sp.12								1																																		1	0.0726744	1	2.4
	Lamiinae	Pteropliini	Pterolophia sp.13																						1																				1	0.0726744	1	2.4
	Lamiinae	Pteropliini	Pterolophia sp.14																																				1						1	0.0726744	1	2.4
	Lamiinae	Pteropliini	Sthenias pascoei				1																																						1	0.0726744	1	2.4
	Lamiinae	Saperdini	Glenea cardinalis	1																																									1	0.0726744	1	2.4
	Lamiinae	Saperdini	Glenea clytoides																																				1						1	0.0726744	1	2.4
	Lamiinae	Saperdini	Glenea interrupta									3																																	3	0.218023	1	2.4
	Lamiinae	Saperdini	Glenea langana							2																																			2	0.145349	1	2.4
	Lamiinae	Saperdini	Glenea mouhoti															3																											3	0.218023	1	2.4
	Lamiinae	Saperdini	Glenea proserpina	1														1													1														3	0.218023	3	7.3
	Lamiinae	Saperdini	Glenea pulchra	4									1		1			1																					1						8	0.581395	5	12.2
	Lamiinae	Saperdini	Glenea quadriguttata																																									1	1	0.0726744	1	2.4
	Lamiinae	Saperdini	Glenea stellatoides																																							1			1	0.0726744	1	2.4
	Lamiinae	Saperdini	Glenea vaga	3																																									3	0.218023	1	2.4
	Lamiinae	Saperdini	Glenea sp.1		3	2		1	3																																				9	0.65407	4	9.8
	Lamiinae	Saperdini	Glenea sp.2	1																																									1	0.0726744	1	2.4
	Lamiinae	Saperdini	Heteroglenea nigromaculate	1									3					3			1		1	3				3			4							1			1				21	1.52616	10	24.4
	Lamiinae	Saperdini	Nupserha fricator	6							2				7					1	1		1	1			1				1	2				1		1					1	1	27	1.96221	14	34.1
	Lamiinae	Saperdini	Nupserha lenita			2					2			1				2	5		4		5	8		1		5				4		19					2	6					66	4.79651	14	34.1
	Lamiinae	Saperdini	Nupserha sericans		1												1																						1	1				1	5	0.363372	5	12.2
	Lamiinae	Saperdini	Nupserha spinifera											1						1																									2	0.145349	2	4.9
	Lamiinae	Saperdini	Nupserha variabilis																																					1					1	0.0726744	1	2.4
	Lamiinae	Saperdini	Oberea fuscipennis																	1					1																				2	0.145349	2	4.9
	Lamiinae	Saperdini	Oberea nigriventris														7	6						1				4					2							1	3				24	1.74419	7	17.1
	Lamiinae	Saperdini	Oberea yunnanensis	1																																			1						2	0.145349	2	4.9
	Lamiinae	Saperdini	Oberea sp.1	1																																									1	0.0726744	1	2.4
	Lamiinae	Saperdini	Oberea sp.2																					5				12			1				10			1				2			31	2.25291	6	14.6
	Lamiinae	Saperdini	Oberea sp.3	19							11	1	1															6			1		2							11	1	10	3		66	4.79651	11	26.8
	Lamiinae	Saperdini	Oberea sp.4	1													1	2					1	1			2				2			1		1			3				3		18	1.30814	11	26.8
	Lamiinae	Saperdini	Oberea sp.5															1						1																					2	0.145349	2	4.9
	Lamiinae	Saperdini	Oberea sp.6	4													1			1					1			2			1		1						1						12	0.872093	8	19.5
	Lamiinae	Saperdini	Oberea sp.7																																				1						1	0.0726744	1	2.4
	Lamiinae	Saperdini	Oberea sp.8	1								2	1					1																					2		1		2		10	0.726744	7	17.1
	Lamiinae	Saperdini	Obereopsis sp.1									2																												2					4	0.290698	2	4.9
	Lamiinae	Saperdini	Serixia aurescens																	2							12																		14	1.01744	2	4.9
	Lamiinae	Saperdini	Serixia apicetuscipennis														1	1										1																1	4	0.290698	4	9.8
	Lamiinae	Saperdini	Serixia prolata											1																															1	0.0726744	1	2.4
	Lamiinae	Saperdini	Serixia sedata															1			1																								2	0.145349	2	4.9
	Lamiinae	Saperdini	Stibara apicalis	1																																									1	0.0726744	1	2.4
	Lamiinae	Saperdini	Stibara humeralis															1																											1	0.0726744	1	2.4
	Lamiinae	Saperdini	Stibara nigricornis	2																																									2	0.145349	1	2.4
	Lamiinae	Saperdini	Stibara rufina	1														1																											2	0.145349	2	4.9
	Lamiinae	Xenoleini	Xenolea sp.1																						1																				1	0.0726744	1	2.4
	Lepturinae	Lepturini	Ephies coccineus																																					1					1	0.0726744	1	2.4
	Lepturinae	Lepturini	Strangalia sp.1			2																																							2	0.145349	1	2.4
	Lepturinae	Lepturini	Strangalia sp.2																									1														1			2	0.145349	2	4.9
	Prioninae	Anacolini	Sarmydus antennatus						1					9																					1				3						14	1.01744	4	9.8
	Prioninae	Prionini	Dorysthenes granulosus			14					7																			2															23	1.67151	3	7.3
	Prioninae	Prionini	Dorysthenes walkeri													7																													7	0.508721	1	2.4
			TOTAL	77	18	68	4	10	53	22	43	33	19	62	15	17	69	112	20	54	44	25	21	54	18	23	52	61	11	15	52	15	17	27	17	30	12	14	52	31	30	24	30	5	1376	100
