# Supplementary material for: Biodiversity and Spatiotemporal Variation of Longhorn Beetles (Coleoptera: Cerambycidae) in Tropical Forest of Thailand
Source: Insects. 2021 Jan 8;12(1):45. doi: 10.3390/insects12010045 (PMC7827077; doi:10.3390/insects12010045)
Supplement: Supplementary file 1 [file insects-12-00045-s001.zip › Supplementary files/Supplementary_ Table S3_Biodiversity data.xlsx]

## Sheet: Supplementary file3
Supplementary 3
Table S3: Biodiversity data.
National Parks	Locality	Locality Code	Region	Latitude/Longitude	Elevation	Locality Richness	Abundance	Parks Richness	Richness Estimate	Shannon_H	Simpson_1-D	Evenness_e^H/S	Dominance_D
Doi Phahompok	Mae Fang Hotspring	1	North	19°57.961'N 99°9.355'E	569	34	77	54	595	3.036	0.9131	0.6126	0.08686
	Doi Phaluang	2	North	20°1.06'N 99°9.581'E	1449	12	18		78	2.322	0.8827	0.8498	0.1173
	Kiewlom	3	North	20°3.549'N 99°8.552'E	2174	14	68		105	2.19	0.8573	0.638	0.1427
Doi Inthanon	Vachiratharn Waterfall	4	North	18°32.311'N 98°36.048'E	700	3	4	17	6	1.04	0.625	0.9428	0.375
	Campground Pond	5	North	18°32.657'N 98°31.482'E	1200	8	10		36	1.973	0.84	0.899	0.16
	Checkpoint 2	6	North	18°31.559'N 98°29.941'E	1700	5	53		15	0.7047	0.3289	0.4047	0.6711
	Kew Maepan	7	North	18°33.162'N 98°28.81'E	2200	3	22		6	0.4851	0.2438	0.5414	0.7562
Doi Chiang Dao	Headquarter	8	North	19°24.278'N 98°55.311'E	549	21	43	21	231	2.605	0.8848	0.6446	0.1152
Huai Nam Dang	Thung Buatong View Point	9	North	19°17.56'N 98°36.029'E	1384	18	33	18	171	2.659	0.9109	0.7934	0.08907
Namtok Mae Surin	Headquarter	10	North	19°21.593'N 97°59.254'E	228	12	19	12	78	2.306	0.8809	0.8359	0.1191
Doi Phu Kha	Headquarter	11	North	19°12.326'N 101°4.765'E	1332	16	62	16	136	2.144	0.8132	0.5336	0.1868
Chae Son	Waterfall	12	North	18°49.894'N 99°28.18'E	487	8	15	8	36	1.708	0.7378	0.6894	0.2622
Phu Ruea	Checkpoint	13	Northeast	17°27.829'N 101°21.36'E	691	9	17	32	45	1.869	0.782	0.7201	0.218
	Huay Sai	14	Northeast	17°29.92'N 101°20.51'E	1177	27	69		378	2.595	0.8549	0.496	0.1451
Phu Kradueng	Loei Forest Unit	15	Northeast	16°56.65'N 101°48.9'E	273	50	112	54	1275	3.424	0.9475	0.6138	0.05246
	Forest Protection Unit5	16	Northeast	16°50.66'N 101°41.5'E	420	11	20		66	2.221	0.87	0.8376	0.13
Pa Hin Ngam	Headquarter	17	Northeast	15°39.966'N 101°27.198'E	357	22	54	34	253	2.577	0.8779	0.5978	0.1221
	Thung Dok Kra Jeow	18	Northeast	15°38.391'N 101°23.609'E	750	19	44		190	2.736	0.9225	0.812	0.07748
Tat Tone	Tat Fah Waterfall	19	Northeast	15°56.461'N 102°5.955'E	242	11	25	24	66	2.11	0.8384	0.7497	0.1616
	Sab Somboon Forest Unit	20	Northeast	16°1.059'N 101°58.603'E	674	14	21		105	2.463	0.8934	0.8388	0.1066
Phu Phan	Headquarter	21	Northeast	16°48.618'N 103°53.476'E	526	25	54	25	325	2.845	0.9163	0.6883	0.08368
Pha Taem	Thung Luang	22	Northeast	15°39.989'N 105°30.468'E	238	11	18	11	66	2.139	0.8395	0.772	0.1605
Khao Yai	Dong Suer Paan	23	Northeast	14°27.511'N 101°22.408'E	760	11	23	24	66	2.115	0.8469	0.7533	0.1531
	Hnong Pakchee	24	Central	14°27.119'N 101°21.482'E	699	19	52		190	2.534	0.8876	0.6635	0.1124
Nam Nao	Checkpoint	25	Central	16°43.687'N 101°33.754'E	924	21	61	36	231	2.72	0.9132	0.7229	0.0868
	Hill Evergreen Forest	26	Central	16°44.402'N 101°34.56'E	883	7	11		28	1.799	0.8099	0.8631	0.1901
	Phu Kum Khao	27	Central	16°42.47'N 101°35.26'E	872	12	15		91	2.396	0.8978	0.9148	0.1022
Khao Kho	Khla Stream	28	Central	16°39.257'N 101°7.945'E	186	24	52	29	325	2.789	0.9031	0.6774	0.09689
	Mix Deciduous Forest	29	Central	16°32.546'N101°2.501'E	560	9	15		55	2.026	0.8444	0.8428	0.1556
Thung Salaeng Luang	Gang Sopan Waterfall	30	Central	16°52.46'N 100°49.67'E	501	11	17	18	78	2.262	0.8789	0.8733	0.1211
	Gang Wang Nam Yen	31	Central	16°35.789'N 100°52.286'E	769	7	27		36	1.102	0.4856	0.4299	0.5144
Mae Wong	Chong Yen	32	Central	16°5.212'N 99°6.576'E	1306	5	17	5	15	1.203	0.6021	0.6662	0.3979
Khao Khitchakut	Prabaht Unit	33	East	12°48.79'N 102°9.28'E	80	13	30	16	91	2.292	0.8733	0.761	0.1267
	Khao Prabaht Peak	34	East	12°50.4'N 102°9.85'E	927	4	12		10	1.199	0.6528	0.8291	0.3472
Khuean Srinagarindra	Huay Mae Kamint	35	West	14°38.312'N 98°59.643'E	210	11	14	11	66	2.305	0.8878	0.9109	0.1122
Kaeng Krachan	Panernthung	36	West	12°49.302'N 99°22.263'E	950	30	52	42	465	3.261	0.9564	0.8693	0.04364
	Pa La-U Waterfall	37	West	12°32.154'N 99°28.098'E	384	15	31		120	2.192	0.82	0.5966	0.18
Khao Sam Roi Yot	Tham Phraya Nakorn	38	West	12°11.805'N 100°1.051'E	10	16	30	16	136	2.636	0.9178	0.8723	0.08222
Khao Sok	Headquarter	39	South	8°54.896'N 98°31.81'E	115	10	24	10	55	1.908	0.7813	0.674	0.2188
Namtok Yong	Campground Lavatory	40	South	8°10.434'N 99°44.508'E	80	11	30	14	66	2.025	0.8133	0.6887	0.1867
	TV Aerial	41	South	8°14.262'N 99°48.289'E	966	5	5		15	1.609	0.8	1	0.2
